# Supplementary material for: A diagnostic biomarker profile for fibromyalgia syndrome based on an NMR metabolomics study of selected patients and controls
Source: BMC Neurol. 2017 May 11;17:88. doi: 10.1186/s12883-017-0863-9 (PMC5426044; doi:10.1186/s12883-017-0863-9)
Supplement: Supplementary file 2 — Raw data matrix (Raw NMR spectral data (Excel format) normalized relative to the CH3 singlet of creatinine at 3.13 ppm). (XLSX 298 kb) [file 12883_2017_863_MOESM2_ESM.xlsx]

## Sheet: NL_FMS_pH2.5
Group(↓)	Bin as ppm (→)
	9.99	9.97	9.95	9.93	9.91	9.89	9.87	9.85	9.83	9.81	9.79	9.77	9.75	9.73	9.71	9.69	9.67	9.65	9.63	9.61	9.59	9.57	9.55	9.53	9.51	9.49	9.47	9.45	9.43	9.41	9.39	9.37	9.35	9.33	9.31	9.29	9.27	9.25	9.23	9.21	9.19	9.17	9.15	9.13	9.11	9.09	9.07	9.05	9.03
CF	0.0001413	0.00016649	0.00017041	0.00012554	5.86e-05	0.00011342	8.532e-05	4.639e-05	0.0001064	0.00016009	8.684e-05	0.00013244	7.613e-05	0.00010152	0.0001065	0.00032884	3.76e-06	0.0001339	7.974e-05	6.83e-05	6.756e-05	6.1e-06	9.215e-05	6.371e-05	4.681e-05	0.00012479	4.696e-05	5.247e-05	1.808e-05	4.156e-05	9.115e-05	0.00011846	0.00010202	5.35e-05	4.54e-05	0.00011002	0.00109508	0.0001534	0.0001456	4.93e-05	2.071e-05	0.00014198	0.00028864	8.728e-05	3.952e-05	6.496e-05	8.413e-05	0.00013459	7.971e-05
CF	0.00036299	0.00034067	0.00026341	7.9e-06	0.00029576	0.00012317	0.00023258	0.00015949	5.984e-05	0.00023591	6.404e-05	3.893e-05	0.00012092	0.0003206	0.00016318	6.522e-05	0.00014711	0.00024461	0.00021487	0.00061071	0.00018936	0.00020388	0.00022299	0.00048239	0.00018265	8.269e-05	8.118e-05	0.00043006	0.00031692	8.258e-05	5.483e-05	0.00029715	4.196e-05	7.387e-05	0.00021701	0.00011149	0.00041241	0.00032884	0.00042605	0.00011618	5.061e-05	0.00098812	0.00036983	0.00026953	0.00028769	0.00023702	0.00026572	0.00022032	0.00011572
CF	0.00013459	0.00019686	0.00011006	8.989e-05	6.097e-05	6.064e-05	0.00011433	6.898e-05	7.594e-05	6.851e-05	0.00011893	5.274e-05	8.451e-05	0.00012145	0.00013513	8.965e-05	6.725e-05	9.071e-05	0.0001104	7.897e-05	9.359e-05	7.828e-05	0.00010546	0.00010071	7.322e-05	9.687e-05	8.122e-05	0.00013631	7.688e-05	8.832e-05	0.00012159	0.00012255	0.00033674	0.00015365	0.0001448	0.00018642	0.00124548	0.0003947	0.0002499	0.00023128	0.00079288	0.00467752	0.00012404	0.00016318	0.00015364	0.00026306	0.00026938	0.00038181	0.00032362
CF	0.00326805	0.00143428	0.00212699	0.00124264	0.0003358	0.00029043	0.00048243	0.00052729	0.00039104	0.00115419	0.00032911	0.00045844	0.00055642	0.00050922	0.00096004	0.00082014	0.00084563	0.00075015	0.00060801	0.00071547	0.00079931	0.000592	0.00059326	0.00060359	0.00096111	0.00075534	0.00124868	0.00075679	0.00093276	0.00086349	0.00067946	0.0010264	0.00052001	0.00073737	0.00069092	0.00057893	0.0114822	0.00087508	0.00095305	0.00074294	0.00206308	0.00501194	0.00073175	0.00092333	0.0004041	0.00073913	0.00037001	0.00171834	0.00127323
CF	8.418e-05	0.00017036	4.634e-05	7.296e-05	3.903e-05	0.00014192	3.165e-05	1.694e-05	4.261e-05	5.901e-05	0.00013307	0.00018704	0.00012022	7.223e-05	0.00018497	0.0004308	0.00026289	6.255e-05	9.714e-05	0.00017272	6.139e-05	7.528e-05	0.00013101	8.231e-05	8.375e-05	5.651e-05	3.173e-05	6.508e-05	8.304e-05	4.491e-05	4.21e-05	6.178e-05	0.00028464	7.71e-05	8.201e-05	0.00011471	0.00109186	0.00018701	0.00010273	9.237e-05	0.00437203	8.574e-05	9.597e-05	5.862e-05	8.518e-05	0.00011024	0.00012059	0.00030251	0.00050443
CF	0.00044344	0.0004206	0.00036934	0.00044316	0.00044037	0.00025605	0.00060221	0.00063705	0.00083838	0.00019997	0.00027458	0.00039755	0.0002407	0.0004018	0.000378	0.00049933	0.00041981	0.00062146	0.00028625	0.00031375	0.00046551	0.00030248	0.00055075	0.00060214	0.00044481	0.00042018	0.00041739	0.00081226	0.00045505	0.00061204	0.00044419	0.0003174	0.00032994	0.00054153	0.00035796	0.0004334	0.0014136	0.00092414	0.00125137	0.00030101	0.00086613	0.00334742	0.00081619	0.00064013	0.00032151	0.00042869	0.00046602	0.00045273	0.00033766
CF	0.00010993	0.00016854	3.22e-05	2.358e-05	4.051e-05	0.00011829	9.06e-05	5.543e-05	2.721e-05	7.872e-05	9.053e-05	8.177e-05	9.734e-05	0.00010754	4.131e-05	0.00013328	8.57e-05	9.902e-05	0.00010461	9.717e-05	0.00010559	8.875e-05	0.00010898	5.082e-05	3.668e-05	4.25e-05	7.159e-05	0.00012774	0.00014876	0.00013442	0.00011235	0.00011579	0.00017846	9.605e-05	0.00012807	0.00012811	0.00189301	0.00039181	0.00015381	0.0001447	0.00255446	0.00798004	0.00011669	6.574e-05	0.00015333	0.00010487	0.00023141	0.00034309	0.0003014
CF	0.00011728	0.00012078	4.723e-05	6.283e-05	1.738e-05	3.651e-05	6.602e-05	1.681e-05	2.916e-05	2.236e-05	4.797e-05	3.068e-05	2.017e-05	4.025e-05	1.8e-05	2.821e-05	6.168e-05	2.373e-05	3.669e-05	4.156e-05	1.819e-05	2.139e-05	3.694e-05	4.429e-05	1.846e-05	2.195e-05	2.376e-05	1.228e-05	4.86e-06	1.344e-05	1.624e-05	3.196e-05	0.00018812	3.366e-05	2.417e-05	3.84e-05	0.00053124	0.00044591	0.00010924	8.969e-05	7.158e-05	0.00190881	2.925e-05	2.749e-05	4.806e-05	9.468e-05	9.015e-05	0.0001611	0.0002726
CF	7.66e-05	0.00020224	3.259e-05	6.064e-05	2.113e-05	3.307e-05	1.83e-05	2.95e-05	2.472e-05	3.328e-05	9.89e-06	4.142e-05	2.996e-05	2.986e-05	1.222e-05	3.364e-05	3.42e-05	4.468e-05	5.414e-05	6.303e-05	3.314e-05	4.124e-05	3.274e-05	3.295e-05	4.248e-05	4.843e-05	4.052e-05	5.194e-05	2.583e-05	3.643e-05	5.558e-05	3.041e-05	0.00024157	5.095e-05	6.288e-05	4.885e-05	0.00073001	0.00155611	7.321e-05	8.259e-05	0.00010557	0.00329875	0.00011151	6.969e-05	5.372e-05	9.83e-05	0.00012363	0.00021954	0.00022819
CF	6.573e-05	0.0001858	6.763e-05	6.762e-05	4.982e-05	7.058e-05	2.469e-05	4.969e-05	7.38e-05	0.00010542	0.00014913	9.324e-05	4.18e-05	0.00014914	0.00010509	5.148e-05	0.00011396	0.00015322	5.675e-05	4.838e-05	0.00013622	7.267e-05	2.437e-05	5.393e-05	4.678e-05	6.243e-05	7.58e-05	9.185e-05	3.747e-05	5.122e-05	8.03e-05	1.515e-05	0.0003334	0.00010574	3.236e-05	4.011e-05	0.00900466	0.00450229	0.00017105	0.00013601	0.00089163	0.00253591	0.00046398	0.00025353	0.00017485	0.00034441	0.00078165	0.00163654	0.00923042
CF	0.0004069	0.00049922	0.00021852	0.00028529	0.00027607	0.00024616	0.00025222	0.00023349	0.00030383	0.00144805	0.00651002	0.00473792	0.00085499	0.00062741	0.00192597	0.0186967	0.00203301	0.00151245	0.00134208	0.00082122	0.00282468	0.00119244	0.00026376	0.00012215	0.00015613	0.00025294	0.00015605	0.00051552	0.00011492	0.0002064	0.00022393	0.00016533	0.000598	0.0001811	0.00027998	0.00012268	0.0002899	0.00024513	0.00037902	0.00034643	0.00219768	0.00082075	0.00023047	0.00018767	0.00033623	0.00032494	0.00044128	0.0003117	0.00039248
CN	5.611e-05	2.424e-05	3.271e-05	9.67e-06	1.627e-05	3.06e-06	2.356e-05	8.75e-06	7.4e-07	0	3.37e-06	6.99e-06	4.67e-06	1.756e-05	0	1.14e-05	1.653e-05	5.6e-06	3.55e-06	1.035e-05	1.805e-05	3.64e-06	2.843e-05	3.98e-06	7.01e-06	1.188e-05	6.08e-06	3.46e-05	3.09e-05	2.437e-05	2.951e-05	3.014e-05	9.357e-05	3.807e-05	8.76e-06	0.00194008	0.00151192	2.428e-05	5.78e-06	3.851e-05	2.066e-05	0	9.78e-06	2.942e-05	4.866e-05	2.05e-05	4.82e-05	5.74e-05	5.166e-05
CN	7.269e-05	0.00011304	0.00010891	6.428e-05	5.454e-05	4.306e-05	4.987e-05	0.00013596	0.00023378	0.00060114	0.00254816	0.00434397	0.00094066	0.0014017	0.00275527	0.0136142	0.0135557	0.00222812	0.00488397	0.00136182	0.0004693	0.00037676	0.00011032	0.00011496	0.00011343	5.982e-05	6.372e-05	5.974e-05	8.031e-05	3.324e-05	7.127e-05	0.00011829	0.00033219	8.412e-05	3.681e-05	0.00010741	0.00150575	0.00071604	0.0001333	0.00015229	0.00408031	0.00164813	9.1e-05	0.00010896	0.00042452	0.00088061	0.00033512	0.00036578	0.00028675
CN	4.608e-05	0.00011511	4.17e-05	3.322e-05	2.703e-05	1.587e-05	4.781e-05	2.903e-05	4.465e-05	2.941e-05	2.492e-05	2.926e-05	1.342e-05	3.704e-05	1.634e-05	1.501e-05	2.171e-05	4.685e-05	3.406e-05	4.857e-05	4.237e-05	3.623e-05	3.896e-05	5.97e-06	1.792e-05	8.13e-06	4.692e-05	3.211e-05	9.36e-06	2.693e-05	1.502e-05	4.194e-05	7.013e-05	5.746e-05	4.066e-05	2.108e-05	0.00243223	0.00043427	7.915e-05	5.829e-05	0.00024411	0.00479313	2.362e-05	1.305e-05	3.849e-05	5.954e-05	6.446e-05	0.00013675	0.00023781
CN	2.631e-05	5.312e-05	6.54e-05	1.997e-05	5.96e-06	8.04e-06	2.247e-05	9.26e-06	1.387e-05	9.64e-06	1.288e-05	2.205e-05	3.749e-05	2.07e-05	2.54e-06	8.24e-06	2.868e-05	2.282e-05	1.993e-05	4.621e-05	1.101e-05	4.898e-05	9.45e-06	1.091e-05	2.592e-05	8.97e-06	3.5e-05	3.02e-05	3.047e-05	1.038e-05	8.34e-06	1.99e-05	0.0002842	0.00010055	1.733e-05	2.494e-05	0.00468909	0.00122781	5.341e-05	2.52e-05	0.00411905	0.00293618	6.877e-05	4.934e-05	0.00013482	0.0001748	7.464e-05	6.917e-05	7.316e-05
CN	4.498e-05	6.824e-05	0.0001592	4.265e-05	5.21e-06	5.832e-05	6.722e-05	0.00011826	0.0001002	3.049e-05	9.226e-05	5.539e-05	3.91e-05	0.00013573	4.89e-05	9.899e-05	7.017e-05	2.436e-05	8.542e-05	2.165e-05	2.863e-05	6.788e-05	3.934e-05	4.267e-05	0.00015985	3.273e-05	0.00014401	8.225e-05	0.000109	6.063e-05	5.321e-05	2.92e-05	0.00043634	6.882e-05	0.0002202	9.773e-05	0.00080395	0.00026786	5.081e-05	0.0002016	0.00091855	0.00060426	9.049e-05	0.0001225	7.324e-05	0.00012408	0.00012143	5.499e-05	8.09e-05
CN	7.156e-05	0.00012339	8.587e-05	6.012e-05	3.165e-05	5.205e-05	0.00011243	5.585e-05	6.175e-05	8.172e-05	0.00025095	7.947e-05	3.631e-05	4.62e-05	9.093e-05	0.00119875	0.00011752	7.772e-05	9.655e-05	7.586e-05	5.516e-05	0.00010696	7.98e-05	3.458e-05	3.48e-05	6.42e-05	7.388e-05	2.073e-05	6.965e-05	8.521e-05	7.116e-05	5.61e-05	8.766e-05	5.234e-05	5.156e-05	3.529e-05	0.000958	0.00013326	4.465e-05	3.937e-05	0.00015953	0.00137843	5.892e-05	3.944e-05	6.107e-05	6.244e-05	8.836e-05	4.332e-05	0.00020447
CN	5.656e-05	7.647e-05	8.976e-05	3.48e-05	4.346e-05	5.758e-05	3.598e-05	4.843e-05	3.215e-05	4.023e-05	4.267e-05	4.176e-05	1.662e-05	1.913e-05	2.649e-05	1.473e-05	0.00011261	1.301e-05	4.968e-05	4.419e-05	4.402e-05	3.423e-05	3.939e-05	4.23e-05	1.292e-05	3.393e-05	6.244e-05	4.965e-05	2.676e-05	2.04e-05	3.155e-05	0.00010969	0.00033507	4.05e-05	4.157e-05	8.353e-05	0.00160281	0.0002915	0.00010659	0.00011725	0.00010579	0.00040442	0.00010066	3.257e-05	4.632e-05	6.166e-05	5.086e-05	0.00016645	0.00016593
CN	8.804e-05	0.0001899	9.526e-05	8.605e-05	6.526e-05	5.951e-05	4.828e-05	0.00011421	0.00019386	0.00026114	0.00088926	0.00210881	0.00044962	0.00043278	0.00055552	0.00208423	0.00812761	0.0007651	0.00099554	0.00089851	0.0002153	0.00020659	0.00010036	0.0001177	9.951e-05	4.65e-05	6.686e-05	6.708e-05	0.00011732	6.556e-05	6.196e-05	8.268e-05	0.00022006	0.00017903	0.00013697	8.422e-05	0.00095412	0.00034072	0.00013671	0.00014596	0.00083633	0.00165844	0.00012982	0.00013813	8.302e-05	0.00017702	0.00022868	0.00034283	0.00027219
CN	5.653e-05	9.038e-05	5.14e-05	9.7e-06	4.169e-05	1.298e-05	2.88e-05	5.97e-06	2.071e-05	9.92e-06	3.9e-05	2.78e-06	1.174e-05	2.145e-05	6.5e-06	4.398e-05	7.27e-05	1.937e-05	2.915e-05	2.822e-05	3.039e-05	1.026e-05	1.581e-05	1.298e-05	2.667e-05	2.888e-05	1.268e-05	1.836e-05	1.268e-05	1.394e-05	2.575e-05	3.533e-05	0.0001559	6.413e-05	2.428e-05	5.938e-05	0.00266505	0.00068373	9.186e-05	5.755e-05	0.0001987	0.00324462	5.697e-05	1.468e-05	3.26e-05	2.989e-05	5.923e-05	0.00018731	0.00011146
CN	0.00026895	0.00031364	0.00020048	0.00015848	0.00016721	0.00013595	0.00016043	0.00019174	0.00017449	0.00016825	0.00016088	0.00016323	0.00013676	0.00020379	0.00018983	0.00019278	0.00020956	0.00019907	0.00019814	0.00021189	0.00018619	0.00019138	0.0001631	0.0001838	0.00017754	0.00015385	0.0002193	0.00016978	0.00016322	0.00021026	0.00011775	0.00018135	0.00031464	0.00026885	0.00020601	0.00022381	0.00087924	0.00096033	0.00027948	0.00020747	0.00028089	0.00078553	0.0001893	0.00022546	0.00018599	0.0002599	0.00031186	0.00034431	0.00041543
CN	8.378e-05	9.427e-05	9.035e-05	3.909e-05	4.238e-05	3.97e-05	3.035e-05	5.799e-05	4.728e-05	2.448e-05	1.996e-05	2.593e-05	7.535e-05	4.657e-05	3.732e-05	4.58e-05	3.807e-05	3.873e-05	4.06e-05	3.03e-05	3.662e-05	4.957e-05	6.012e-05	2.474e-05	5.492e-05	3.834e-05	1.202e-05	6.27e-05	3.377e-05	2.927e-05	4.234e-05	3.278e-05	3.983e-05	6.629e-05	5.743e-05	6.611e-05	0.00070897	0.00013043	0.00015582	0.00013265	0.00020732	0.00050667	8.022e-05	6.194e-05	5.532e-05	5.666e-05	0.0001001	0.00013486	0.0001619
CN	4.065e-05	4.614e-05	7.63e-05	2.694e-05	2.91e-05	2.075e-05	2.674e-05	2.465e-05	2.867e-05	2.01e-05	3.238e-05	1.993e-05	1.011e-05	4.093e-05	1.743e-05	7.627e-05	8.367e-05	3.497e-05	3.966e-05	1.534e-05	1.306e-05	3.333e-05	5.87e-06	8.67e-06	1.823e-05	1.297e-05	1.122e-05	2.17e-05	4.185e-05	3.599e-05	9.93e-06	2.988e-05	0.00017915	5.497e-05	1.383e-05	1.113e-05	0.00135854	0.00023599	6.025e-05	0.00010021	0.00034464	0.00050804	0.00013155	3.968e-05	8.758e-05	4.359e-05	0.0001188	0.00011383	9.392e-05
CN	0.00024965	0.00014826	6.092e-05	0.00016853	0.00017116	8.062e-05	0.00010895	0.00018778	0.0003375	0.00154748	0.0120368	0.0137969	0.0025268	0.00220991	0.00775433	0.0595407	0.0135008	0.00552725	0.00397607	0.00197117	0.00575266	0.00371801	0.00082069	0.00031481	0.00015277	5.559e-05	0.00015309	2.252e-05	2.313e-05	6.505e-05	7.084e-05	5.392e-05	0.00064123	0.00010581	6.811e-05	0.00012546	0.00045972	0.00025253	8.996e-05	0.00011423	0.00072352	0.00259606	0.00016828	0.00010528	0.00015703	0.00051293	0.0002491	0.00038139	0.00046592
CN	0.00011181	0.00014315	0.00011947	6.957e-05	5.565e-05	6.904e-05	2.642e-05	1.579e-05	1.914e-05	1.304e-05	1.763e-05	2.63e-05	3.343e-05	3.588e-05	2.158e-05	4.173e-05	4.007e-05	7.768e-05	8.687e-05	3.999e-05	1.491e-05	6.119e-05	3.669e-05	3.219e-05	4.431e-05	2.801e-05	2.395e-05	3.555e-05	4.129e-05	4.846e-05	3.299e-05	4.869e-05	6.318e-05	2.192e-05	1.226e-05	1.985e-05	0.00035278	0.00012511	6.468e-05	4.106e-05	0.00015658	0.00150489	8.352e-05	0.00043866	4.34e-05	0.00021355	0.00015075	0.00043718	0.00047234
CN	1.793e-05	0.00012165	3.244e-05	2.071e-05	2.559e-05	1.603e-05	1.726e-05	2.077e-05	1.768e-05	4.24e-06	3.022e-05	1.478e-05	4.289e-05	4.15e-05	9.9e-06	2.53e-05	3.063e-05	2.636e-05	4.926e-05	6.117e-05	1.175e-05	1.231e-05	1.2e-05	7.17e-06	2.229e-05	4.932e-05	2.346e-05	2.269e-05	1.443e-05	3.838e-05	3.019e-05	9.15e-06	0.00030876	4.754e-05	3.17e-05	9.735e-05	0.00095217	0.00015362	4.565e-05	2.479e-05	0.00231129	0.00169907	3.293e-05	5.816e-05	3.006e-05	5.144e-05	8.121e-05	7.835e-05	0.00015384
CN	8.591e-05	0.00019777	8.888e-05	0.00010032	2.786e-05	4.034e-05	3.083e-05	4.03e-05	3.965e-05	3.469e-05	2.394e-05	4.366e-05	2.763e-05	4.837e-05	3.516e-05	5.936e-05	7.898e-05	4.937e-05	7.349e-05	6.416e-05	5.543e-05	3.587e-05	2.108e-05	4.148e-05	4.405e-05	6.367e-05	2.423e-05	4.652e-05	4.584e-05	3.99e-05	8.076e-05	5.312e-05	0.00015154	7.028e-05	6.031e-05	8.105e-05	0.0006089	0.00070431	0.00011781	7.855e-05	0.00033353	0.00025347	6.74e-05	8.232e-05	7.282e-05	9.873e-05	0.00014697	0.00023186	0.00020887
CN	1.816e-05	8.309e-05	2.545e-05	1.757e-05	2.837e-05	1.142e-05	2.055e-05	8.75e-06	1.092e-05	6.11e-06	1.299e-05	2.058e-05	1.898e-05	1.565e-05	6.18e-06	2.026e-05	1.888e-05	1.228e-05	1.754e-05	1.164e-05	1.233e-05	4.32e-06	9.38e-06	2.048e-05	1.087e-05	5.57e-06	1.598e-05	1.237e-05	5.98e-06	3.97e-06	1.884e-05	1.154e-05	2.957e-05	1.164e-05	3.162e-05	2.14e-05	0.00077973	0.00030631	3.78e-06	1.67e-05	0.0013335	0.0002614	2.68e-05	2.549e-05	2.142e-05	2.715e-05	6.557e-05	6.862e-05	7.253e-05
CN	9.157e-05	8.933e-05	6.787e-05	8.884e-05	3.718e-05	1.731e-05	4.197e-05	3.703e-05	6.139e-05	3.47e-05	4.698e-05	8.781e-05	2.149e-05	0.00014389	2.602e-05	7.273e-05	5.04e-05	9.569e-05	4.612e-05	9.104e-05	0.00010892	8.739e-05	7.38e-05	4.298e-05	3.23e-05	3.947e-05	3.26e-06	0.00010937	2.742e-05	1.459e-05	6.679e-05	9.15e-06	7.378e-05	2.399e-05	3.259e-05	6.25e-05	0.00112279	0.00025268	0.00011269	9.151e-05	0.00014401	0.00211982	5.673e-05	7.637e-05	0.00014274	2.753e-05	0.00010767	6.486e-05	9.516e-05
CN	0.00011031	0.00012355	0.00010318	0.00012704	6.998e-05	7.377e-05	4.015e-05	7.735e-05	0.00014488	5.701e-05	0.00011307	5.935e-05	6.348e-05	0.00010884	4.476e-05	8.703e-05	7.972e-05	0.00011811	6.985e-05	0.00011314	4.737e-05	5.894e-05	8.503e-05	7.83e-05	4.214e-05	5.79e-05	0.00010594	5.597e-05	9.65e-06	6.644e-05	0.00012528	9.325e-05	0.00016714	8.182e-05	5.969e-05	3.691e-05	0.00109649	0.00040954	0.00011047	0.0001305	0.00012595	0.00089746	0.00014813	9.622e-05	9.27e-05	0.00013029	0.0001806	0.00011849	0.00013426
CN	8.436e-05	0.00021444	7.599e-05	5.35e-05	3.025e-05	5.879e-05	3.517e-05	4.749e-05	3.84e-05	5.644e-05	6.136e-05	3.658e-05	4.614e-05	5.658e-05	5.109e-05	2.485e-05	4.882e-05	5.984e-05	7.369e-05	4.765e-05	5.23e-05	5.61e-05	2.264e-05	4.622e-05	5.94e-05	3.454e-05	8.313e-05	5.592e-05	1.976e-05	6.2e-05	4.101e-05	4.011e-05	0.00011411	9.541e-05	4.432e-05	6.622e-05	0.00091553	0.00062539	9.447e-05	9.594e-05	0.00348287	0.00106801	0.00010174	0.00010644	0.0001153	0.00014109	0.00015044	0.00024644	0.00022546
CO	6.368e-05	0.00020026	0.00016291	0.00010093	8.685e-05	5.702e-05	0.0001322	0.00010192	0.00011917	0.00140248	0.00497995	0.00563908	0.00093934	0.00073013	0.00135063	0.0149091	0.00462051	0.0015291	0.00231184	0.00045016	0.000739	0.00031825	0.00040172	0.00014462	2.85e-05	7.142e-05	0.00021856	5.223e-05	5.462e-05	0.00012685	5.009e-05	0.00015676	0.00074008	7.107e-05	0.00027847	0.00021638	0.00091711	0.00027802	0.00018383	0.00020846	0.0144197	0.00620154	0.00022161	0.00011214	7.484e-05	0.00030199	0.00025986	0.00032508	0.00030737
CO	0.00028888	0.00024087	0.00018838	0.00015273	0.00026755	0.00010872	0.00017477	0.00011024	0.00018723	0.00023402	0.00033276	0.00032324	0.0001428	0.0001589	0.00013202	0.00052432	0.00021707	0.00028775	0.000219	0.00012061	0.00017805	0.00015731	0.00014428	0.00012884	9.882e-05	7.498e-05	7.196e-05	0.00017033	9.212e-05	0.00012117	7.375e-05	0.00015244	0.00033914	0.0002491	0.00017241	0.00015183	0.0009499	0.0003813	9.588e-05	0.00025759	0.00033571	0.00228781	0.00018574	0.00015758	0.00027556	0.00029023	0.00022981	0.00035819	0.00026493
CO	1.593e-05	4.53e-05	3.397e-05	2.886e-05	6.8e-06	6.63e-06	8e-06	1.013e-05	1.544e-05	1.059e-05	9.71e-06	1.875e-05	1.67e-06	2.883e-05	0	2.299e-05	1.004e-05	3.24e-06	5.92e-06	1.397e-05	5.23e-06	3.102e-05	1.101e-05	3.28e-06	5.49e-06	8.04e-06	8.89e-06	1.516e-05	9.93e-06	1.449e-05	5.45e-06	1.03e-06	1.764e-05	6.91e-06	8e-06	1.832e-05	0.00074275	0.00016606	3.021e-05	1.249e-05	0.00219257	0.00492711	1.586e-05	3.559e-05	0.00022456	0.00043833	4.311e-05	0.00017153	8.735e-05
CO	4.887e-05	2.643e-05	3.652e-05	1.37e-05	3.023e-05	2.284e-05	1.587e-05	1.149e-05	1.099e-05	2.33e-05	4e-05	2.016e-05	3.431e-05	2.499e-05	3.53e-05	2.038e-05	5.712e-05	2.781e-05	2.919e-05	3.104e-05	2.578e-05	3.167e-05	1.477e-05	5.318e-05	1.519e-05	3.262e-05	4.78e-05	4.018e-05	1.841e-05	1.115e-05	3.228e-05	2.653e-05	6.673e-05	4.492e-05	6.49e-05	2.206e-05	0.00091874	0.00028961	6.661e-05	3.456e-05	0.0060703	0.0017117	3.693e-05	4.932e-05	0.00010138	0.00021714	0.00017358	0.00021064	0.00017967
CO	4.702e-05	7.929e-05	3.604e-05	7.4e-06	2.241e-05	3.454e-05	3.119e-05	3.62e-06	1.678e-05	1.081e-05	1.077e-05	2.191e-05	2.144e-05	1.245e-05	2.83e-05	1.912e-05	1.597e-05	2.006e-05	3.763e-05	7.14e-06	6.01e-06	1.893e-05	1.073e-05	1.245e-05	2.102e-05	4.259e-05	2.928e-05	1.953e-05	5.85e-06	5e-07	5.1e-07	1.705e-05	3.611e-05	2.053e-05	2.359e-05	1.715e-05	0.00102478	0.00022306	3.864e-05	2.749e-05	0.00033391	0.00024014	1.339e-05	1.966e-05	2.046e-05	3.264e-05	2.112e-05	5.618e-05	6.899e-05
CO	5.319e-05	0.00014959	8.256e-05	3.934e-05	7.022e-05	2.111e-05	3.299e-05	1.663e-05	6.825e-05	3.582e-05	3.737e-05	4.99e-06	4.425e-05	7.703e-05	4.104e-05	7.978e-05	7.372e-05	0.00012189	8.552e-05	7.007e-05	5.473e-05	7.079e-05	8.479e-05	0.00010693	0.00010899	6.27e-05	5.853e-05	2.907e-05	4.713e-05	3.173e-05	4.651e-05	0.00012271	0.00021378	4.721e-05	3.296e-05	1.042e-05	0.00191544	0.00037072	9.827e-05	0.00010753	0.00018537	0.00445562	5.954e-05	8.63e-06	6.037e-05	6.22e-05	0.00012774	0.00015369	0.0001429
CO	0.0002059	5.373e-05	6.77e-05	5.384e-05	0.00015433	7.961e-05	6.893e-05	0.00016127	0.00013215	3.7e-07	5.465e-05	0.0001153	0.00016191	6.138e-05	7.069e-05	0.00013903	6.731e-05	4.984e-05	0.00017646	0.00014279	8.759e-05	0.00019181	0.00012301	0.00013918	0.0001028	0.00023778	8.181e-05	7.499e-05	0.00010543	0.00013407	0.00016565	0.00013589	0.00017525	0.00018316	0.00014967	0.00012097	0.00085216	0.00043884	0.00010918	0.00023744	0.00026377	0.0318293	0.00095649	0.0005557	0.00017781	0.00010878	0.00038585	0.00058151	0.00030736
CO	4.529e-05	9.449e-05	1.64e-05	3.031e-05	1.477e-05	5.281e-05	8.703e-05	7.457e-05	1.065e-05	2.435e-05	2.275e-05	6.482e-05	1.93e-05	8.214e-05	2.996e-05	3.047e-05	3.635e-05	0.00015269	8.96e-06	1.949e-05	1.167e-05	6.15e-05	3.309e-05	5.421e-05	3.416e-05	5.71e-06	4.059e-05	1.537e-05	1.486e-05	1.761e-05	5.012e-05	3.996e-05	0.00015005	3.128e-05	9.55e-06	4.777e-05	0.00157493	0.00042586	2.848e-05	3.749e-05	0.00027426	0.0157304	6.084e-05	5.956e-05	2.255e-05	6.067e-05	5.271e-05	0.00013399	0.00048511
CO	0.00022843	0.00033742	0.00018621	0.00014558	5.382e-05	8.467e-05	0.00010862	0.00011824	0.00011016	9.037e-05	9.01e-05	4.872e-05	7.502e-05	7.488e-05	9.226e-05	9.799e-05	0.00021895	0.00013317	6.868e-05	0.00012842	0.00012499	0.00011227	0.00011984	0.00010861	0.00012902	9.119e-05	0.00011494	9.261e-05	0.00015497	0.0001093	0.00014302	0.00010766	0.00028751	0.00021546	0.0001394	0.00021248	0.00057617	0.00039541	0.00018548	0.00015767	0.00417459	0.00154851	0.00015641	0.00017822	0.00019143	0.00015718	0.00015308	0.00038105	0.00036823
CO	8.245e-05	9.944e-05	3.625e-05	9.006e-05	2.796e-05	3.424e-05	2.02e-05	3.334e-05	5.276e-05	7.976e-05	0.00023824	0.00016776	5.058e-05	0.00011111	0.00022823	0.00224579	0.00035475	0.00017305	0.00010693	5.592e-05	8.602e-05	4.792e-05	0.00010015	5.275e-05	7.789e-05	7.196e-05	4.496e-05	6.872e-05	7.9e-05	2.783e-05	5.81e-05	8.415e-05	5.586e-05	9.246e-05	9.095e-05	7.395e-05	0.00064395	8.191e-05	0.0001166	6.094e-05	0.00047192	0.00132658	8.097e-05	7.771e-05	9.725e-05	3.725e-05	8.854e-05	0.00018991	3.866e-05
FMS	1.759e-05	5.533e-05	0.00026348	0.00014427	0.00021866	9.655e-05	0.00020526	0.0001046	0.00010011	0.00082418	0.00183257	0.00171339	0.0002395	0.00061876	0.0008517	0.012306	0.00283129	0.00044459	0.00151783	0.00026703	0.00034292	0.00029237	0.00019003	0.00022478	0.00011647	0.00028329	0.00013038	5.965e-05	4.925e-05	0.00018067	0.00011352	0.00010198	0.00019631	9.067e-05	0.00021162	0.00016389	0.00044905	6.479e-05	0.00017845	0.00019948	0.00244031	0.00010022	0.00026381	0.00012598	8.464e-05	0.00017338	0.00012656	0.0003681	0.00018803
FMS	0.00026328	0.0003996	0.00027499	0.0001615	0.00011792	0.00025632	0.00022028	0.00034192	9.482e-05	0.00015734	0.00028464	0.00037108	0.00024392	0.00035809	0.00023591	0.0007975	0.00052692	0.00053837	0.0003254	0.00016822	0.00024288	0.00030783	0.00072392	0.00037636	0.00033239	0.00022197	0.00050767	0.00055453	0.00041672	0.00032266	0.00037334	0.0003498	0.00044986	0.00028124	0.00029576	0.00033989	0.00074965	0.00022266	0.00049496	0.00039015	0.00051621	0.00565272	0.00035264	0.00021797	0.00040894	0.00041327	0.00021577	0.00052112	0.00037542
FMS	0.00073483	0.00077258	0.00066018	0.00024315	0.00094138	0.00039409	0.00047085	0.00103013	0.0005927	0.0004379	0.00038944	0.00068027	0.00027244	0.00058144	0.00059538	0.00198602	0.00056377	0.00055155	0.00071188	0.00060167	0.0003676	0.00024104	0.00108912	0.00061684	0.00059359	0.00019227	0.00050969	0.00033889	0.00075055	0.00039928	0.0007662	0.00081602	0.0004908	0.000774	0.0004148	0.00083072	0.00183896	0.00053884	0.00089925	0.00028083	0.00204025	0.00176244	0.00048246	0.0006334	0.00049494	0.00042513	0.00040151	0.00112553	0.00068159
FMS	0.00060658	0.00041206	0.00035007	0.00041951	0.00030089	0.00027191	0.00014635	0.00030251	0.00022113	0.00022152	0.00034543	0.00030846	0.00024457	0.00021507	0.000192	0.00012158	0.00020188	0.00033521	0.00024024	0.00023762	0.00019691	0.00028999	0.00029936	0.00028226	0.00029141	9.728e-05	0.00013027	0.00031642	0.00038483	0.00025651	0.00030791	0.00034056	0.0009764	0.00032797	0.00032038	0.00034965	0.00139127	0.00083623	0.0005814	0.00054719	0.00067691	0.00391137	0.00044813	0.00030642	0.00048012	0.00058035	0.00063728	0.00059386	0.00061414
FMS	0.00016149	0.00013611	6.877e-05	0.00014448	0.00033858	0.00010135	0.00026034	0.00034588	0.00030277	0.00032521	0.00106771	0.00083607	0.00035763	0.00048188	0.0003511	0.00528868	0.0008662	0.00020137	0.00074729	0.00040966	0.00076093	0.00065028	0.00011187	0.00071002	0.00013467	0.0002169	0.00022279	0.00021352	0.00024599	0.00035555	0.00022201	0.00051849	0.00036085	0.00024103	0.00033402	0.00035944	0.00130022	0.00037803	0.0002578	0.00073366	0.00447778	0.0137459	0.00022196	0.00032691	0.00046102	0.0004782	0.00043482	0.0006841	0.00028633
FMS	0.00011859	0.00036193	4.253e-05	0.00013062	0.00024166	0.00010047	7.801e-05	0.00010735	8.592e-05	0.00025125	0.00032063	0.00017827	0.00011069	0.00015645	9.699e-05	0.0006328	8.576e-05	9.191e-05	0.00011876	0.00011402	0.00013104	0.00027387	7.417e-05	0.0001042	1e-06	0.00012655	7.036e-05	3.927e-05	5.537e-05	3.786e-05	0.00011414	7.016e-05	4.741e-05	6.463e-05	0.00011438	6.304e-05	0.00091353	0.00013017	0.00013326	8.94e-06	0.00258	0.00842995	7.061e-05	4.56e-05	8.791e-05	0.0001185	9.231e-05	0.00027785	2.521e-05
FMS	0.00019737	6.842e-05	9.745e-05	9.309e-05	0.00022653	6.914e-05	4.085e-05	9.48e-06	0.00017382	6.761e-05	0.0001572	6.528e-05	0.00015194	0.00016602	1.597e-05	0.00014557	7.176e-05	7.401e-05	0.00017571	4.845e-05	0.00011073	7.092e-05	0.00010489	7.106e-05	6.758e-05	0.00010472	3.94e-05	0.00013067	9.68e-05	7.77e-05	5.966e-05	0.00017554	9.851e-05	7.501e-05	5.309e-05	0.0001578	0.00184438	0.00028978	2.15e-05	0.00012168	0.0180199	0.00869411	0.00030024	0.00023092	4.26e-06	9.492e-05	8.474e-05	0.00015061	0.00012297
FMS	0.00029074	0.00019709	0.00018214	0.00023529	0.00016559	0.00025062	0.00032473	0.00033747	0.0002502	0.00010051	0.00010239	0.00036028	0.00024179	0.00034085	5.675e-05	0.00027048	0.00035793	0.0003611	0.00025222	0.00022179	6.045e-05	8.075e-05	0.00051592	0.00020315	0.00032337	0.0001108	0.00036372	0.00026065	0.00024598	0.00030842	0.00015863	0.00030842	0.00052939	0.00011163	0.00027004	0.00017874	0.00193773	0.00016741	0.00041611	0.00036075	0.0009702	0.0164675	0.00039514	9.207e-05	0.00022093	0.00054061	0.00028209	0.00064399	0.00037772
FMS	0.00013481	0.00024243	9.15e-05	7.465e-05	8.78e-05	8.596e-05	8.117e-05	6.761e-05	3.86e-05	6.264e-05	5.512e-05	9.615e-05	3.156e-05	7.988e-05	0.00013892	4.815e-05	0.0001462	0.00012185	0.00010074	4.864e-05	5.439e-05	0.00010754	5.438e-05	6.939e-05	7.974e-05	8.963e-05	0.00011494	8.491e-05	0.00011323	0.00013106	9.43e-05	5.537e-05	0.00047872	0.00018678	0.00014434	0.00014187	0.00139945	0.00081518	0.00016749	0.00016169	0.00079592	0.00042999	0.00021028	0.00014811	0.00011889	0.00014401	0.00024113	0.00025932	0.00040427
FMS	0.00043639	0.00015576	0.00054019	0.00025033	0.00027256	0.00021435	0.00013264	0.00018293	0.0002618	0.00036181	0.00022686	0.00042606	0.00022568	8.085e-05	0.00030396	0.00032412	0.00021336	0.00021089	0.00054835	0.00034147	0.00041187	0.00047688	0.00041215	0.0005299	0.00022746	0.00035016	0.00042232	9.985e-05	5.304e-05	0.00028016	0.00017195	0.00020303	0.00016636	0.00027942	0.00041184	0.00012	0.0016278	0.00020536	0.00040019	0.00021788	0.00027469	0.00106178	0.00045516	0.00047898	0.00024647	8.196e-05	0.00032913	0.00029209	0.00024064
FMS	0.00022766	4.516e-05	5.013e-05	9.251e-05	9.382e-05	0.00013135	0.00011502	3.884e-05	0.00020734	0.00028422	0.00052456	0.00021739	0.00015551	0.00011879	0.00015253	5.397e-05	0.00013546	0.00020929	5.449e-05	0.00028862	0.00187599	0.00069655	0.0004175	3.857e-05	4.556e-05	5.159e-05	3.658e-05	0.00010586	0.00017723	4.85e-05	6.763e-05	7.767e-05	0.00056454	5.027e-05	1.064e-05	0.00019751	0.00236048	0.00037191	0.00021001	0.00011523	0.00023004	0.00043359	7.43e-06	8.207e-05	0.00033888	0.0001807	3.382e-05	0.00010493	0.00016183
FMS	4.542e-05	5.183e-05	7.456e-05	1.84e-05	2.19e-06	9.345e-05	1.388e-05	0	4.188e-05	3.775e-05	1.552e-05	7.83e-06	5.837e-05	6.07e-06	7.034e-05	2.231e-05	3.579e-05	0	2.269e-05	5.827e-05	6.645e-05	1.634e-05	0.00015764	9.63e-06	3.452e-05	2.5e-05	1.61e-06	3.618e-05	6.63e-05	1.22e-06	3.408e-05	5.52e-05	3.653e-05	5.915e-05	1.569e-05	4.871e-05	0.00070124	9.012e-05	0	0.0001921	0.0120626	0.0124759	0.0001293	2.503e-05	0.00012675	7.03e-06	0.00018016	0.00011552	8.853e-05
FMS	0.00020099	0.00023786	0.00020948	0.00042315	0.00027732	0.00038371	4.234e-05	0.00031295	0.00032272	0.00029317	0.00013306	0.00018512	0.00022212	0.00024542	0.00025703	0.00017593	0.00014451	0.00015521	0.00033246	0.00041404	0.00017457	0.00037764	0.00030099	0.00021159	0.00011999	9.61e-05	0.00011956	0.00015692	9.251e-05	0.00013096	0.00016293	0.00015556	0.00079537	0.00029557	0.00015305	0.00023879	0.00071738	0.00019136	0.00015818	0.0002373	0.00030234	0.00857506	0.0001847	0.00034631	0.0002031	0.0001946	0.00027244	0.00059292	0.00018179
FMS	0.00090115	0.00051239	0.00012187	0.00017213	0.00010055	0.00010337	7.139e-05	0.00014986	0.00021753	0.00052605	0.00249433	0.00521707	0.00131043	0.00142711	0.00321493	0.0101786	0.0274613	0.00310183	0.00328948	0.00235267	0.00061928	0.00049034	0.00021818	0.00011349	5.93e-05	9.727e-05	8.937e-05	0.00013945	5.792e-05	9.081e-05	0.00010228	0.00013713	0.00019753	0.00017826	0.00016204	0.00011443	0.00012807	0.00139014	0.00029384	0.00018349	0.00015423	0.00069792	0.00015123	9.661e-05	0.00012204	0.00028358	0.00024541	0.00016006	0.0004512
FMS	3.743e-05	9.783e-05	8.02e-06	7.131e-05	3.141e-05	2.344e-05	0.00010861	3.977e-05	6.2e-05	0.00286466	0.00615691	0.00516093	0.00113263	0.00385526	0.00815783	0.0603024	0.0125096	0.00459125	0.00495373	0.00086147	0.00131378	0.00056447	0.00017077	9.401e-05	7.097e-05	6.268e-05	9.99e-06	9.472e-05	0.0001188	3.201e-05	8.34e-05	9.606e-05	4.163e-05	3.394e-05	8.549e-05	3.88e-05	0.00055306	0.00022158	5.755e-05	8.977e-05	0.00012486	0.00043966	5.556e-05	4.806e-05	5.105e-05	0.00045924	6.161e-05	3.877e-05	2.832e-05
FMS	9.258e-05	0.00023901	7.398e-05	0.0002177	2.122e-05	0.00012525	0.00010216	0.00019898	0.0001492	0.00035277	0.00122713	0.00147323	0.00042411	0.0002978	0.0002556	0.00750874	0.00148556	0.00086709	0.0019417	0.00043315	0.00039449	0.00011619	0.00021257	0.00011632	0.00013247	0.00018937	0.00012568	3.763e-05	9.16e-06	3.406e-05	0.00012842	0.00016476	3.552e-05	0.00015304	0.0001076	0.0001271	0.00037454	0.00014821	7.093e-05	0.00012111	0.00229908	0.00186351	9.07e-05	7.086e-05	9.145e-05	0.00018967	0.00017673	0.00011243	0.00011792
FMS	0.00021225	0.0001553	2.315e-05	0.00021954	0.00030821	0.00022285	9.135e-05	0.00011518	0.00070852	0.00316912	0.00711235	0.00490961	0.00318193	0.00879554	0.00853434	0.0735646	0.0099105	0.00916092	0.00700879	0.00056287	0.00058523	0.00036231	0.00012972	0.00028773	0.00010836	0.00027712	0.00011737	0.00011349	0.0002924	8.004e-05	0.00010499	2.9e-07	0.00013431	0.00013773	0.00018897	7.828e-05	0.003499	0.00088928	6.067e-05	0.00016722	0.00044804	0.00058943	0.0003827	0.00036637	0.0002554	0.00068396	0.00018745	0.00012203	0.00018286
FMS	0.00013321	0.00041719	0.00029425	0.00018848	0.00027944	0.00027368	0.00031713	0.00020418	0.00024352	0.00115275	0.00221167	0.00169181	0.00090202	0.00126534	0.0026281	0.0173031	0.00343175	0.00194227	0.00164651	0.00044744	0.00031401	0.00055432	0.00028891	0.00017091	9.632e-05	0.00022706	0.00031453	0.0001407	0.00022548	0.0001538	0.00024875	0.00019363	0.00019118	0.00018684	0.00025166	0.00048537	0.00466661	0.00697719	0.0021626	0.00061448	0.000387	0.00190846	0.00023428	0.00026638	0.00031992	0.00020857	0.00040786	0.0003895	0.00137225
[truncated: 419 more columns]
